# Supplementary material for: Mutation Y453F in the spike protein of SARS-CoV-2 enhances interaction with the mink ACE2 receptor for host adaption
Source: PLoS Pathog. 2021 Nov 8;17(11):e1010053. doi: 10.1371/journal.ppat.1010053 (PMC8601601; doi:10.1371/journal.ppat.1010053)
Supplement: S1 Table — (XLSX) [file ppat.1010053.s009.xlsx]

## Sheet: Sheet1
		S1 Table. Comparison of contact residues on the interfaces of SARS-CoV-2 WT RBD/human ACE2 and Y453F RBD/mink ACE2.
		Y453F RBD	Mink ACE2	WT RBD	Human ACE2
		R403	Y34	R403
		K417	E30	K417	D30
		G446		G446	Q42
		Y449	E38, Q42	Y449	D38, Q42
		F453	Y34	Y453	H34
		L455	Y34	L455	H34
		F456	T27, E30	F456	T27, D30
		A475	S19, L24	A475	Q24, T27
		G476	L24	G476
		F486		F486	L79, M82, Y83
		N487	L24, Y83	N487	Q24, Y83
		Y489	T27, F28, Y83	Y489	T27, F28, K31,Y83
		Q493	K31, Y34	Q493	K31, H34, E35
		Y495	E38	Y495
		G496	E38, K353	G496	K353
		Q498	E38, Y41, Q42, K353	Q498	Y41, Q42
		T500	Y41, N330, D355, R357	T500	Y41, N330, D355, R357
		N501	Y41, K353	N501	Y41, K353
		G502	K353, H354, D355	G502	K353, G354
		Y505	E37, K353, H354, R393	Y505	E37, K353, G354, R393
		A distance of 4 Å was defined as interaction residues.
