# Supplementary material for: Mutation Y453F in the spike protein of SARS-CoV-2 enhances interaction with the mink ACE2 receptor for host adaption
Source: PLoS Pathog. 2021 Nov 8;17(11):e1010053. doi: 10.1371/journal.ppat.1010053 (PMC8601601; doi:10.1371/journal.ppat.1010053)
Supplement: S2 Table — (XLSX) [file ppat.1010053.s010.xlsx]

## Sheet: Sheet1
		S2 Table. Summary of COVID-19 patients’ information.
		Characteristics	Patients (n=9)
		Age (median, range)	54 (24-69)
		Sex
		Male (%)	8 (88.9)
		Female (%)	1 (11.1)
		Disease severity
		Severe	3 (33.3)
		Non-severe	6 (66.7)
		Comorbidities, n (%)
		Fever	6 (66.7)
		Fatigue	4 (44.4)
		Dry cough	2 (22.2)
		Dyspnea	3 (33.3)
		Expectoration	4 (44.4)
		Diarrhea	1 (11.1)
		Chills	2 (22.2)
		Chest stuffiness	3 (33.3)
